# Supplementary material for: The Evolution and Ecology of Oxidative and Antioxidant Status: A Comparative Approach in African Mole-Rats
Source: Antioxidants (Basel). 2023 Jul 25;12(8):1486. doi: 10.3390/antiox12081486 (PMC10451868; doi:10.3390/antiox12081486)
Supplement: Supplementary file 1 [file antioxidants-12-01486-s001.zip]

Archive with 2 entries (2 files):
- Supplementary S1 17072023 FINAL.pdf
- Supplementary S2 05062023.xlsx
